# Supplementary material for: A Yeast RNA-Interference Pesticide Targeting the Irx Gene Functions as a Broad-Based Mosquito Larvicide and Adulticide
Source: Insects. 2021 Nov 2;12(11):986. doi: 10.3390/insects12110986 (PMC8622680; doi:10.3390/insects12110986)
Supplement: Supplementary file 1 [file insects-12-00986-s001.zip]

Archive with 1 entries (1 files):
- insects-1438033-supplementary.pdf
